# Supplementary material for: Synergy and oxygen adaptation for development of next-generation probiotics
Source: Nature. 2023 Aug 2;620(7973):381–5. doi: 10.1038/s41586-023-06378-w (PMC10412450; doi:10.1038/s41586-023-06378-w)
Supplement: Supplementary file 3 — Number of reads in fecal metagenomes mapping to the genetic variants that characterize the oxygen tolerant F. prausnitzii DSM 32379. [file 41586_2023_6378_MOESM3_ESM.xlsx]

## Sheet: Sheet1
Supplementary Data Table 8. Number of reads in fecal metagenomes mapping to the genetic variants that characterize the oxygen tolerant Faecalibacterium prausnitzii DSM 32379.
F. prausnitzii DSM 32379 was considered as possibly detected in a sample if:
a) genetic variants of DSM 32379 were only detected at the end of the administration;
b) the genetic variants covering the related genomic regions had an abundance of at least 10% of all reads;
c) in case of detection at baseline, multiple variants must be detected at the end of the administration with an increase in all of their frequencies in that fecal sample
Sequencing depths were comparable for samples at baseline and at the end of the administration, and did not differ among the groups (average depth, 45 million reads/sample)
	Var 1	Var 2	Var 3	Var 4	Var 5	Var 6	Var 7	Var 8	Var 9	Var 10	Var 11	Var 12	Var 13	Var 14	Var 15	Number of variants detected	Number of variants detected only at end of study	DSM 32379 detection	Sequencing depth
Placebo
S1_pre	0	0	0	0	0	0	49	0	0	0	0	0	0	0	0	1			45785811
S1_post	0	0	0	0	0	0	53	0	0	0	0	0	0	0	0	1	0	No	45177334
S2_pre	0	0	0	0	0	0	71	0	0	0	0	0	0	0	0	1			49569375
S2_post	0	0	0	0	0	0	82	0	0	0	0	0	0	0	0	1	0	No	43070294
S3_pre	0	0	0	0	0	0	20	0	0	0	0	0	0	0	0	1			44997035
S3_post	0	0	0	0	0	0	22	0	0	0	0	0	0	0	0	1	0	No	44536669
S4_pre	0	0	0	0	0	0	34	0	0	0	0	0	0	0	0	1			47973602
S4_post	0	0	0	0	0	0	32	0	0	0	0	0	0	0	0	1	0	No	48915680
S5_pre	0	0	0	0	0	0	56	0	0	0	0	12	0	18	0	3			44084994
S5_post	0	0	0	0	0	0	30	0	0	0	0	29	0	37	0	3	0	No	46173940
S6_pre	0	0	0	0	0	0	0	0	0	0	0	0	0	0	0	0			42692206
S6_post	0	0	0	0	0	0	0	0	0	0	0	0	0	0	0	0	0	No	45598335
S7_pre	0	0	0	0	0	0	0	0	0	0	0	0	0	0	0	0			41331241
S7_post	0	0	0	0	0	0	0	0	0	0	0	0	0	0	0	0	0	No	43579611
S8_pre	0	0	0	0	0	0	0	0	0	0	0	0	0	0	0	0			43693712
S8_post	0	0	0	0	0	0	0	0	0	0	0	0	0	0	0	0	0	No	43108375
S9_pre	0	0	0	0	0	0	0	0	0	0	0	0	0	0	0	0			44363289
S9_post	0	0	0	0	0	0	0	0	0	0	0	0	0	0	0	0	0	No	40749582
S10_pre	0	0	0	0	0	0	0	0	0	0	0	0	0	0	0	0			42604363
S10_post	0	0	0	0	0	0	0	0	0	0	0	0	0	0	0	0	0	No	44224963
S11_pre	0	0	0	0	0	0	0	0	0	0	0	0	0	0	0	0			45877186
S11_post	0	0	0	0	0	0	0	0	0	0	0	0	0	0	0	0	0	No	46478869
S12_pre	0	0	0	0	0	0	0	0	0	0	0	0	0	0	0	0			42127307
S12_post	0	0	0	0	0	0	0	0	0	0	0	0	0	0	0	0	0	No	43675294
S13_pre	0	0	0	0	0	0	0	0	0	0	0	0	0	0	0	0			46916628
S13_post	0	0	0	0	0	0	0	0	0	0	0	0	0	0	0	0	0	No	45149185
Low dose
S14_pre	0	0	0	0	0	0	0	0	0	0	0	0	0	0	0	0			52574353
S14_post	0	0	0	0	0	0	0	0	0	4	0	0	0	0	0	1	1	Yes	48484973
S15_pre	0	0	0	0	0	0	94	0	0	0	0	0	0	0	0	1			43897156
S15_post	0	0	0	0	0	0	69	0	0	4	0	0	0	0	0	2	1	Yes	43960541
S16_pre	0	0	0	0	0	0	0	0	0	0	0	0	0	0	0	0			46972456
S16_post	0	0	0	0	0	0	1	0	0	0	0	0	0	0	0	1	1	Yes	43398555
S17_pre	0	0	0	0	0	0	0	0	0	0	0	0	0	5	0	1			41518343
S17_post	0	0	0	0	0	0	0	0	0	0	0	18	0	22	0	2	1	Yes	45329722
S18_pre	0	0	0	0	0	0	0	0	0	0	0	0	0	0	0	0			45128138
S18_post	0	0	0	0	0	0	0	0	0	0	0	0	0	4	0	1	1	Yes	48176322
S19_pre	0	0	0	0	0	0	30	0	0	0	0	0	0	0	0	1			44339316
S19_post	0	0	0	0	0	0	8	0	0	0	0	0	0	0	0	1	0	No	41175434
S20_pre	0	0	0	0	0	0	0	0	0	0	0	23	0	29	0	2			50443800
S20_post	0	0	0	0	0	0	0	0	0	0	0	28	0	33	0	2	0	No	43571696
S21_pre	0	0	0	0	0	0	0	0	0	0	0	0	0	0	0	0			44121039
S21_post	0	0	0	0	0	0	0	0	0	0	0	0	0	0	0	0	0	No	45314251
S22_pre	0	0	0	0	0	0	0	0	0	0	0	0	0	0	0	0			51150798
S22_post	0	0	0	0	0	0	0	0	0	0	0	0	0	0	0	0	0	No	47333511
S23_pre	0	0	0	0	0	0	0	0	0	0	0	0	0	0	0	0			45432656
S23_post	0	0	0	0	0	0	0	0	0	0	0	0	0	0	0	0	0	No	45573626
S24_pre	0	0	0	0	0	0	0	0	0	0	0	0	0	0	0	0			43197002
S24_post	0	0	0	0	0	0	0	0	0	0	0	0	0	0	0	0	0	No	45451321
S25_pre	0	0	0	0	0	0	0	0	0	0	0	0	0	0	0	0			44919882
S25_post	0	0	0	0	0	0	0	0	0	0	0	0	0	0	0	0	0	No	43399929
S26_pre	0	0	0	0	0	0	0	0	0	0	0	0	0	0	0	0			42222446
S26_post	0	0	0	0	0	0	0	0	0	0	0	0	0	0	0	0	0	No	45634600
S27_pre	0	0	0	0	0	0	0	0	0	0	0	0	0	0	0	0			43373349
S27_post	0	0	0	0	0	0	0	0	0	0	0	0	0	0	0	0	0	No	45205928
S28_pre	0	0	0	0	0	0	0	0	0	0	0	0	0	0	0	0			44568460
S28_post	0	0	0	0	0	0	0	0	0	0	0	0	0	0	0	0	0	No	48615146
S29_pre	0	0	0	0	0	0	0	0	0	0	0	0	0	0	0	0			21015471
S29_post	0	0	0	0	0	0	0	0	0	0	0	0	0	0	0	0	0	No	44366984
High dose
S30_pre	0	0	0	0	0	0	0	0	0	0	0	0	0	0	0	0			44042839
S30_post	0	0	0	0	0	0	0	0	0	0	0	22	25	48	7	4	4	Yes	45558004
S31_pre	0	0	0	0	0	0	22	0	0	0	0	0	0	0	0	1			46876975
S31_post	0	0	0	0	0	0	22	0	0	14	0	5	0	0	0	3	2	Yes	48293126
S32_pre	0	0	0	0	0	0	79	0	0	0	0	9	9	9	0	4			46033648
S32_post	0	0	0	0	0	0	93	0	0	0	0	22	24	24	0	4	0	Yes	47282454
S33_pre	0	0	0	0	0	0	0	0	0	0	0	0	0	1	0	3			43367337
S33_post	0	0	0	0	0	0	0	0	0	0	0	18	22	24	0	3	0	Yes	44861502
S34_pre	0	0	0	0	0	0	0	0	0	0	0	0	0	0	0	0			47047518
S34_post	0	0	0	0	0	0	25	0	0	0	0	0	0	0	0	1	1	Yes	53137266
S35_pre	0	0	0	0	0	0	0	0	0	0	0	0	0	0	0	0			44479054
S35_post	0	0	0	0	0	0	38	0	0	0	0	0	0	0	0	1	1	Yes	48452659
S36_pre	0	0	0	0	0	0	38	0	0	0	0	0	0	4	0	2			44310743
S36_post	0	0	0	0	0	0	26	0	0	0	0	0	0	4	0	2	0	No	41877334
S37_pre	0	0	0	0	0	0	32	0	0	0	0	0	0	0	0	1			45345035
S37_post	0	0	0	0	0	0	25	0	0	0	0	0	0	0	0	1	0	No	46977346
S38_pre	0	0	0	0	0	0	0	0	0	0	0	0	0	0	0	0			51189938
S38_post	0	0	0	0	0	0	0	0	0	0	0	0	0	0	0	0	0	No	43490074
S39_pre	0	0	0	0	0	0	0	0	0	0	0	0	0	0	0	0			42308004
S39_post	0	0	0	0	0	0	0	0	0	0	0	0	0	0	0	0	0	No	44094054
S40_pre	0	0	0	0	0	0	0	0	0	0	0	0	0	0	0	0			46175673
S40_post	0	0	0	0	0	0	0	0	0	0	0	0	0	0	0	0	0	No	44671473
S41_pre	0	0	0	0	0	0	0	0	0	0	0	0	0	0	0	0			42237390
S41_post	0	0	0	0	0	0	0	0	0	0	0	0	0	0	0	0	0	No	49351595
S42_pre	0	0	0	0	0	0	0	0	0	0	0	0	0	0	0	0			47079087
S42_post	0	0	0	0	0	0	0	0	0	0	0	0	0	0	0	0	0	No	44814801
S43_pre	0	0	0	0	0	0	0	0	0	0	0	0	0	0	0	0			49819340
S43_post	0	0	0	0	0	0	0	0	0	0	0	0	0	0	0	0	0	No	42764414
