# Supplementary material for: Synergy and oxygen adaptation for development of next-generation probiotics
Source: Nature. 2023 Aug 2;620(7973):381–5. doi: 10.1038/s41586-023-06378-w (PMC10412450; doi:10.1038/s41586-023-06378-w)
Supplement: Supplementary file 4 — Data from mouse safety study [file 41586_2023_6378_MOESM4_ESM.xlsx]

## Sheet: Haematology 
Supplementary Data Table 9. Data from mouse safety study
			Haematology
				WBC	RBC	Neutrophils	Lymphocytes	Monocytes	Eosinophils	Basophils	Platelets	HGB	HCT
No	Mouse ID	Gender	Treatment	(10*9 cells/L)	(10*12 cells/L)	(10*9 cells/L)	(10*9 cells/L)	(10*9 cells/L)	(10*9 cells/L)	(10*9 cells/L)	(10*9 cells/L)	(g/L)	(%)
1	1229	M	X03-17002	3.38	8.02	0.48	2.66	0.06	0.14	0	1028	120	39
2	1230	M	X03-17002	4.04	9.2	0.84	2.92	0.06	0.18	0	1000	132	42.8
3	1231	M	X03-17002	7.64	9.26	2.8	4.42	0.2	0.2	0.02	1156	138	45.8
4	1232	M	X03-17002
5	1233	M	X03-17002	4.8	7.88	1.82	2.68	0.12	0.16	0	1040	128	42.4
6	1234	M	X03-17002	7.08	9.04	1.08	5.78	0.06	0.12	0.02	1210	138	43.2
7	1235	M	X03-17002	2.7	8.74	0.56	2.06	0.04	0.06	0	1162	134	43.2
8	1236	M	X03-17002	6.24	8.88	1.78	4.18	0.08	0.18	0	998	138	45.2
9	1237	M	X03-17002	6.82	9.72	1.34	5.2	0.08	0.16	0	1164	152	48.2
10	1238	M	X03-17002	9.16	9.38	3.66	5	0.12	0.24	0.06	1176	148	49
21	1249	F	X03-17002	3.12	9.3	0.44	2.5	0.06	0.12	0	1080	136	43.6
22	1250	F	X03-17002	3.18	9.32	0.36	2.4	0.04	0.36	0	976	146	45.4
23	1251	F	X03-17002	3.74	8.86	0.38	3.22	0.04	0.08	0	1282	138	43.2
24	1252	F	X03-17002	2.98	8.56	0.44	2.4	0.04	0.1	0	1084	136	42.6
25	1253	F	X03-17002	3.94	8.52	0.46	3.24	0.04	0.18	0	798	138	43.2
26	1254	F	X03-17002	5.4	8.12	0.62	4.44	0.1	0.2	0.02	916	132	41.2
27	1255	F	X03-17002	4.32	9.04	0.38	3.78	0.04	0.1	0	1170	142	44.4
28	1256	F	X03-17002	6.12	8.58	0.56	5.34	0.06	0.12	0	948	138	43
29	1257	F	X03-17002	4.84	8.72	0.46	4.22	0.04	0.1	0.02	272	146	43.2
30	1258	F	X03-17002	4.94	9.44	0.76	3.84	0.1	0.24	0	1138	150	47.4
11	1239	M	Cont
12	1240	M	Cont	7.42	8.54	1.18	5.96	0.14	0.12	0	1164	136	43.6
13	1241	M	Cont	10.68	8.48	3.7	6.36	0.26	0.3	0.02	1168	132	42.6
14	1242	M	Cont	7.58	8.8	2.56	4.54	0.24	0.18	0.02	1296	132	43
15	1243	M	Cont	7.28	9.06	1.38	5.5	0.18	0.18	0	1142	138	44
16	1244	M	Cont	9.78	9.48	1.2	8.16	0.1	0.2	0.04	1140	146	46.8
17	1245	M	Cont	10.8	9.7	1.38	8.74	0.18	0.4	0.02	1122	152	49.4
18	1246	M	Cont	7.74	9.62	1.26	6.12	0.1	0.22	0.02	1102	152	49.2
19	1247	M	Cont	6.94	9.6	0.9	5.66	0.18	0.16	0	1326	134	44.8
20	1248	M	Cont	7.26	9.86	1.28	5.62	0.08	0.24	0.02	1034	150	48.8
31	1259	F	Cont	4.92	8.98	0.6	4.1	0.04	0.18	0	1078	140	43.4
32	1260	F	Cont	5.58	8.94	0.72	4.6	0.04	0.2	0	916	140	44.6
33	1261	F	Cont	6.54	9.16	1.16	4.88	0.08	0.38	0	1054	146	44.2
34	1262	F	Cont	5.92	8.96	0.52	5.14	0.06	0.16	0	1064	138	43.4
35	1263	F	Cont	4.74	9.1	0.5	4.02	0.08	0.12	0	1034	140	43.4
36	1264	F	Cont	4.52	8.5	0.58	3.68	0.08	0.14	0.02	788	138	43
37	1265	F	Cont	7	9.18	0.94	5.76	0.08	0.16	0.02	962	142	44.8
38	1266	F	Cont	7.36	8.68	0.76	6.28	0.1	0.18	0	754	136	41.6
39	1267	F	Cont	1.92	8.7	0.42	1.38	0.02	0.08	0	704	138	43.2
40	1268	F	Cont
Comments
Mouse ID 1232		Blood sample coagulated. Values missing
Mouse ID 1239		Mice dead during trial. Values missing
Mouse ID 1268		Blood sample coagulated. Values missing

## Sheet: Biochemistry 
PRE-META001				Biochemistry
				Kalium	Chloride	Sodium	Cholesterol	Glucose	Albumin	Totalprotein	Bile acids	Urea	ALAT	ALP	creatine	GT
No	Mouse ID	Gender	Treatment	(mmol/L)	(mmol/L)	(mmol/L)	(mmol/L)	(mmol/L)	(g/L)	(g/L)	(umol/L)	(mmol/L)	(ukat/L)	(ukat/L)	(umol/L)	(ukat/L)
1	1229	M	X03-17002	4.7	110	149	5.1	13.3	27	52	1.2	11.9	0.73	1	12	0.06
2	1230	M	X03-17002	3.8	112	150	4.1	11.5	28	53	2.9	10.3	0.69	1.2	11	0.13
3	1231	M	X03-17002	4.3	108	145	3.5	16.5	27	53	0.7	7.5	1.04	1.1	11	0.1
4	1232	M	X03-17002	4.4	109	146	4.7	13	26	50	0.2	8.9	0.65	1.2	11	0.1
5	1233	M	X03-17002	3.8	113	149	3.4	12.4	27	48	0.1	8.3	0.83	1.1	11	0.11
6	1234	M	X03-17002	4.3	112	148	4	12.3	27	50	0.1	8.4	0.69	1	8	0.12
7	1235	M	X03-17002	3.9	111	149	4.8	11.2	28	53	1.1	10.1	0.8	1.3	11	0.09
8	1236	M	X03-17002	4.2	110	150	4.2	13.1	27	54	0.1	8.3	0.73	1	13	0.07
9	1237	M	X03-17002	3.8	110	148	3.9	11	28	54	0.1	8.2	0.7	1.1	9	0.08
10	1238	M	X03-17002	3.9	113	150	3.2	13.2	27	54	0.1	6.3	0.73	1	12	0.08
21	1249	F	X03-17002	4.3	108	146	3.5	14.6	30	55	2.2	8	0.56	1.5	10	0.08
22	1250	F	X03-17002	4.9	110	149	3.3	13.3	28	53	4.4	10.2	0.64	1.3	15	0.09
23	1251	F	X03-17002	3.8	112	148	3.3	10.3	28	53	2.1	9.4	0.54	1.4	10	0.08
24	1252	F	X03-17002	3.9	114	149	3.4	12.8	29	54	3.2	9.5	0.59	1.5	12	0.11
25	1253	F	X03-17002	3.9	115	149	2.5	12.3	29	53	3.5	10.8	0.76	1.2	11	0.07
26	1254	F	X03-17002	3.3	110	147	3.4	10.6	29	53	3.4	9.5	0.62	1.4	16	0.08
27	1255	F	X03-17002	3.6	111	145	3	11.3	29	53	7.4	9.6	0.58	1.3	13	0.1
28	1256	F	X03-17002	3.8	113	146	3.3	10.9	29	56	5	10.4	0.57	1.1	14	0.09
29	1257	F	X03-17002				3.9	12	30	55	1.8	7.6	0.44	1.2	10	0.09
30	1258	F	X03-17002	4	116	148	3.4	11.3	30	53	2.3	8.1	0.54	1.4	14	0.11
11	1239	M	Cont
12	1240	M	Cont	4.3	112	149	4.9	13.5	26	49	0.6	6.4	0.71	1.6	8	0.08
13	1241	M	Cont	4.4	112	147	3.4	12.7	25	46	1.2	9	0.77	1	10	0.1
14	1242	M	Cont	4.1	114	148	4.2	13.1	26	49	0.4	10	0.7	1.2	13	0.1
15	1243	M	Cont	3.6	114	149	4.5	13.4	27	48	0.8	8.8	0.68	1.1	10	0.11
16	1244	M	Cont	4	110	148	4.5	12.6	26	51	1.6	8.2	0.69	1	8	0.1
17	1245	M	Cont	3.8	112	149	4.1	14.2	27	49	1.6	9.2	0.6	1.1	11	0.06
18	1246	M	Cont	4.2	111	146	3.5	13.9	27	50	1.8	7.8	0.52	1.1	13	0.09
19	1247	M	Cont	3.9	111	149	4.2	16.3	28	51	1.4	8.8	0.57	1.1	10	0.11
20	1248	M	Cont	3.8	112	147	4.1	13.8	26	52	0.6	10.5	0.6	1.1	10	0.11
31	1259	F	Cont	3.4	112	151	3.3	9.3	28	51	3.8	10	0.56	1.5	8	0.11
32	1260	F	Cont	3.9	113	147	2.9	12.8	29	51	3.4	4.8	0.51	1.2	9	0.11
33	1261	F	Cont	3.6	114	147	3.9	13.9	29	53	2.8	8.8	0.58	1.2	9	0.11
34	1262	F	Cont	3.4	112	149	4.9	14.1	28	51	2	12.8	0.77	1.2	13	0.11
35	1263	F	Cont	3.6	105	146	4.2	12.9	28	51	1.5	10.6	0.68	1	11	0.11
36	1264	F	Cont	4	107	145	3.7	13	26	49	0.1	7	0.69	1.3	11	0.12
37	1265	F	Cont	3.9	107	145	3.6	12.8	29	52	2.5	9.7	0.63	1.1	12	0.12
38	1266	F	Cont	3.3	108	148	3.3	11.8	27	49	1.5	7.9	0.54	1	12	0.11
39	1267	F	Cont	4.1	110	147	3.1	15	29	50	0.8	9	0.61	1.2	12	0.11
40	1268	F	Cont	17.7	113	142	3.6	13.5	29	53	2.8	11.7	1.42	0.7	4	0.05
Comments
Mice ID 1257. Low sample volume. Data missing
Mice ID 1236. Red number indicate less than 0,1
Mice ID 1238. Red number indicate less than 0,1
Mice ID 1268. Red numbers indicate hemolysys and data unreliable. Not to be included
Mice ID 1239. Dead during trial
